# Supplementary material for: Waste to Medicine: Evidence from Computational Studies on the Modulatory Role of Corn Silk on the Therapeutic Targets Implicated in Type 2 Diabetes Mellitus
Source: Biology (Basel). 2023 Dec 11;12(12):1509. doi: 10.3390/biology12121509 (PMC10740667; doi:10.3390/biology12121509)
Supplement: Supplementary file 1 [file biology-12-01509-s001.zip]

Archive with 1 entries (1 files):
- biology-2729436-supplementary.pdf
